# Supplementary material for: Measuring microRNAs: Comparisons of microarray and quantitative PCR measurements, and of different total RNA prep methods
Source: BMC Biotechnol. 2008 Sep 11;8:69. doi: 10.1186/1472-6750-8-69 (PMC2547107; doi:10.1186/1472-6750-8-69)
Supplement: Additional File 1 — qRT-PCR Ct data and microarray signal data for 61 miRNAs. Mean Ct values data for the four qPCR replicates are listed, as are mean microarray data (log2 of the total gene signal) for the microarray replicates. [file 1472-6750-8-69-S1.xls]

## Sheet: Additonal Table 1
miRNA	Tissue	Mean_Ct	SD_Ct	Log2Mean	(SD/Mean)*log2e
miR-1	Brain	27.0646	0.0728507	9.29081	1.14285
miR-1	Breast	20.1627	0.0739694	15.3464	0.117845
miR-1	Heart	19.7812	0.291796	15.7919	0.117032
miR-1	Liver	32.3211	0.0574986	3.09093	0.542514
miR-1	Ovary	28.3264	0.068362	7.48699	0.123535
miR-1	Placenta	28.2556	0.0696657	7.50099	0.104933
miR-1	SkM	17.7385	0.0622509	17.8309	0.120956
miR-1	Testes	25.4878	0.0582731	10.4671	0.0727045
miR-1	Thymus	26.9078	0.0674227	8.84252	0.0899312
miR-100	Brain	22.485	0.0936782	12.0361	0.0971699
miR-100	Breast	23.4784	0.160427	10.7603	0.125045
miR-100	Heart	22.9997	0.115135	10.7724	0.176985
miR-100	Liver	25.0599	0.107866	9.02334	0.0932711
miR-100	Ovary	20.9774	0.086397	12.9392	0.287085
miR-100	Placenta	22.4677	0.158443	13.0835	0.172494
miR-100	SkM	24.169	0.111216	9.31535	0.135316
miR-100	Testes	23.2267	0.0434275	10.8089	0.0348607
miR-100	Thymus	22.678	0.0545261	12.1516	0.0751304
miR-126*	Brain	25.9062	0.130189	8.42717	0.271922
miR-126*	Breast	24.6364	0.220745	9.7733	0.350542
miR-126*	Heart	25.2098	0.0530526	9.14449	0.185996
miR-126*	Liver	26.9355	0.126938	7.60658	0.373653
miR-126*	Ovary	25.8927	0.100816	8.39371	0.426795
miR-126*	Placenta	25.6456	0.0759229	8.62546	0.429611
miR-126*	SkM	25.6233	0.147997	8.86977	0.366185
miR-126*	Testes	26.8702	0.105444	7.37357	0.340265
miR-126*	Thymus	25.5655	0.18357	8.44949	0.359486
miR-127	Brain	24.5407	0.12356	9.89439	0.0545928
miR-127	Breast	27.3514	0.0786686	7.04358	0.0936549
miR-127	Heart	27.8529	0.128352	6.35746	0.126489
miR-127	Liver	29.6599	0.0417111	4.57797	0.200635
miR-127	Ovary	24.9842	0.0525174	9.08372	0.24387
miR-127	Placenta	25.322	0.0950193	8.94679	0.145645
miR-127	SkM	29.0519	0.0821387	5.17133	0.186258
miR-127	Testes	26.0635	0.038455	8.14871	0.105716
miR-127	Thymus	26.9241	0.174152	7.3238	0.0539255
miR-133a	Brain	28.0974	0.0123799	8.42515	1.0204
miR-133a	Breast	20.9548	0.0669284	14.7971	0.0937152
miR-133a	Heart	20.4248	0.0769389	15.1571	0.194595
miR-133a	Liver	33.9489	0.266903	2.29207	0.466879
miR-133a	Ovary	29.5708	0.104653	6.34548	0.254324
miR-133a	Placenta	30.091	0.0167955	6.03518	0.148209
miR-133a	SkM	18.2244	0.0564037	17.2861	0.163256
miR-133a	Testes	26.2716	0.0125821	9.6087	0.0109581
miR-133a	Thymus	27.5061	0.0631778	8.49591	0.0196027
miR-133b	Brain	26.3014	0.117415	9.18267	0.916838
miR-133b	Breast	19.17	0.102123	15.3744	0.073852
miR-133b	Heart	18.6356	0.0924523	15.6965	0.171248
miR-133b	Liver	32.0785	0.0458524	2.50192	0.843281
miR-133b	Ovary	27.5445	0.0755066	6.99298	0.258408
miR-133b	Placenta	28.2344	0.132425	6.72107	0.113154
miR-133b	SkM	16.68	0.144374	17.689	0.140071
miR-133b	Testes	24.1153	0.145254	10.3819	0.00559168
miR-133b	Thymus	25.2863	0.105105	9.55994	0.0279364
miR-135a	Brain	25.5964	0.0745931	9.18267	0.916838
miR-135a	Breast	31.3375	0.233127	1.56806	0.672276
miR-135a	Heart	28.5465	0.119299	3.51413	0.402413
miR-135a	Liver	33.898	0.477161	1.56676	0.501606
miR-135a	Ovary	25.7309	0.0485545	5.71175	0.852413
miR-135a	Placenta	27.8176	0.185319	3.1994	0.570435
miR-135a	SkM	29.0908	0.0576057	3.28864	0.586912
miR-135a	Testes	25.4821	0.0733055	6.12654	0.730038
miR-135a	Thymus	29.4168	0.12681	2.88593	0.173692
miR-135b	Brain	28.3542	0.0702945	3.15357	0.159099
miR-135b	Breast	30.2634	0.0714781	2.10382	0.412729
miR-135b	Heart	31.6279	0.170978	2.10249	1.4293
miR-135b	Liver	31.8729	0.172568	0.243421	5.5666
miR-135b	Ovary	27.1359	0.0847727	4.46992	0.531843
miR-135b	Placenta	23.4273	0.0145935	8.12937	0.530896
miR-135b	SkM	33.653	0.338011	-0.208721	2.10681
miR-135b	Testes	24.4521	0.0537651	7.03545	0.423964
miR-135b	Thymus	29.0209	0.0849131	3.0966	0.149333
miR-138	Brain	29.9725	0.180418	9.77195	0.0377872
miR-138	Breast	35.7022	0.322651	NA	NA
miR-138	Heart	35.7946	0.555696	NA	NA
miR-138	Liver	38.4257	0.980531	NA	NA
miR-138	Ovary	37.3002	0.477513	NA	NA
miR-138	Placenta	32.5271	0.0994602	5.53655	0.0673119
miR-138	SkM	39.0456	0.445124	NA	NA
miR-138	Testes	36.8693	1.24718	0.0959666	1.55593
miR-138	Thymus	35.7099	1.03747	2.09096	0.172351
miR-141	Brain	35.4714	0.435072	1.50058	0.338117
miR-141	Breast	29.5647	0.154114	6.50539	0.0950245
miR-141	Heart	34.0834	0.277022	2.48844	0.482694
miR-141	Liver	34.2161	0.369658	2.13103	0.643593
miR-141	Ovary	32.5819	0.200372	3.86157	0.262375
miR-141	Placenta	24.0044	0.0865448	12.2053	0.102721
miR-141	SkM	33.5209	0.248846	2.54814	0.447443
miR-141	Testes	28.4306	0.0350207	7.99064	0.0378039
miR-141	Thymus	25.801	0.148831	10.2363	0.041237
miR-143	Brain	27.5281	0.130434	11.635	0.0470494
miR-143	Breast	24.8875	0.141592	14.5149	0.0942683
miR-143	Heart	24.8744	0.0893715	13.9291	0.113846
miR-143	Liver	28.9464	0.0845182	10.4045	0.0806327
miR-143	Ovary	24.1598	0.0485019	14.628	0.224575
miR-143	Placenta	25.4933	0.195989	13.9372	0.103743
miR-143	SkM	25.7936	0.0939893	13.3887	0.127743
miR-143	Testes	24.8252	0.244031	14.3764	0.074553
miR-143	Thymus	27.3297	0.345719	12.6338	0.0704107
miR-145	Brain	27.0925	0.052446	12.9473	0.0637121
miR-145	Breast	25.3379	0.087863	15.6352	0.0699424
miR-145	Heart	24.1007	0.0219371	15.0983	0.151724
miR-145	Liver	28.1273	0.113308	11.8216	0.0680727
miR-145	Ovary	24.3109	0.0683321	16.0966	0.26382
miR-145	Placenta	24.4492	0.0732451	14.6748	0.119334
miR-145	SkM	26.4305	0.0703516	14.4912	0.123284
miR-145	Testes	24.397	0.0838626	15.7224	0.0480669
miR-145	Thymus	28.1647	0.0276931	14.0043	0.0297536
miR-149	Brain	24.6712	0.14389	11.8053	0.12233
miR-149	Breast	30.0751	0.0440877	6.50609	0.0702202
miR-149	Heart	28.6832	0.0804753	7.62597	0.175185
miR-149	Liver	33.3945	0.224256	3.03004	0.475182
miR-149	Ovary	28.9265	0.0730727	7.49435	0.268743
miR-149	Placenta	26.8856	0.178464	10.1201	0.100523
miR-149	SkM	31.2919	0.192202	5.65249	0.144212
miR-149	Testes	27.9177	0.095269	8.4773	0.021083
miR-149	Thymus	28.0492	0.10599	9.70525	0.0339103
miR-150	Brain	26.022	0.0953972	4.90588	0.126668
miR-150	Breast	24.7892	0.338369	6.93951	0.164621
miR-150	Heart	24.9254	0.199867	5.8353	0.0493102
miR-150	Liver	27.1781	0.139832	3.5955	0.249165
miR-150	Ovary	26.4179	0.230616	4.77671	0.284932
miR-150	Placenta	27.8138	0.156676	2.71075	0.448358
miR-150	SkM	25.296	0.0737149	6.0819	0.212957
miR-150	Testes	27.1335	0.200776	3.90733	0.278005
miR-150	Thymus	22.1097	0.206407	9.47909	0.146174
miR-151	Brain	26.0542	0.0997313	8.62446	0.0991503
miR-151	Breast	27.0918	0.029159	7.50671	0.0942017
miR-151	Heart	27.0982	0.0660357	7.35771	0.130979
miR-151	Liver	28.2818	0.119798	6.01053	0.132114
miR-151	Ovary	26.377	0.071131	8.0944	0.241811
miR-151	Placenta	27.303	0.101414	7.37076	0.123373
miR-151	SkM	27.5316	0.188769	7.51146	0.154377
miR-151	Testes	27.0701	0.107607	7.59313	0.0767519
miR-151	Thymus	29.0387	0.104946	6.61952	0.0792244
miR-155	Brain	30.1703	0.106193	5.81011	0.143921
miR-155	Breast	28.9513	0.128512	7.43651	0.100477
miR-155	Heart	29.5235	0.199183	6.43366	0.225949
miR-155	Liver	30.9498	0.131162	5.12626	0.144361
miR-155	Ovary	28.0261	0.126568	7.85376	0.311837
miR-155	Placenta	31.0085	0.193175	5.94313	0.176598
miR-155	SkM	30.4452	0.0892861	5.87429	0.145783
miR-155	Testes	29.5228	0.0528705	6.69483	0.0507033
miR-155	Thymus	25.2096	0.0706969	10.8284	0.0475548
miR-15a	Brain	26.5479	0.197969	10.9202	0.0763822
miR-15a	Breast	26.8299	0.099608	10.4968	0.135116
miR-15a	Heart	27.1522	0.113789	10.09	0.0834023
miR-15a	Liver	28.3827	0.0719478	9.07523	0.157079
miR-15a	Ovary	27.9453	0.0876004	9.50769	0.183744
miR-15a	Placenta	27.2228	0.0487365	10.1112	0.134952
miR-15a	SkM	25.782	0.0508771	11.7952	0.165235
miR-15a	Testes	27.297	0.114739	9.82876	0.104659
miR-15a	Thymus	25.4862	0.0318543	11.7952	0.0794258
miR-16	Brain	21.0249	0.0633916	12.1122	0.118136
miR-16	Breast	21.0718	0.0607863	12.0591	0.12761
miR-16	Heart	21.5352	0.0590426	11.4925	0.199648
miR-16	Liver	23.0223	0.188351	10.235	0.0805379
miR-16	Ovary	21.4237	0.134191	11.4198	0.177882
miR-16	Placenta	20.8102	0.0238191	12.3028	0.111105
miR-16	SkM	20.3295	0.0368134	12.8516	0.0770324
miR-16	Testes	21.3623	0.0495838	11.6876	0.026377
miR-16	Thymus	19.5357	0.0911344	13.784	0.0761628
miR-181a	Brain	23.7351	0.286736	11.0346	0.125133
miR-181a	Breast	27.6572	0.0938007	7.45213	0.140978
miR-181a	Heart	26.1523	0.139707	8.08068	0.0810711
miR-181a	Liver	29.1532	0.169764	5.66579	0.200021
miR-181a	Ovary	26.5338	0.213586	8.347	0.241484
miR-181a	Placenta	25.606	0.210465	9.51119	0.188303
miR-181a	SkM	28.3244	0.0503215	7.25664	0.206029
miR-181a	Testes	27.1791	0.180437	7.2361	0.145256
miR-181a	Thymus	23.0289	0.206387	11.0781	0.127947
miR-181d	Brain	23.3458	0.213048	9.54554	0.12332
miR-181d	Breast	26.9839	0.198965	5.40614	0.225455
miR-181d	Heart	26.2636	0.0187684	6.1967	0.0735714
miR-181d	Liver	28.883	0.0473473	3.29018	0.20479
miR-181d	Ovary	25.6125	0.0367768	6.92679	0.392141
miR-181d	Placenta	26.465	0.115238	5.74352	0.297715
miR-181d	SkM	28.0396	0.120315	4.13231	0.28127
miR-181d	Testes	27.0557	0.0596189	5.54198	0.202554
miR-181d	Thymus	23.2609	0.0801392	8.61998	0.252316
miR-190	Brain	26.6463	0.207147	4.72253	0.338079
miR-190	Breast	28.1903	0.0697105	3.40907	0.424168
miR-190	Heart	27.8474	0.190283	3.38377	0.461694
miR-190	Liver	32.2118	0.206377	-2.44572	31.7591
miR-190	Ovary	28.1517	0.162144	3.63311	0.410324
miR-190	Placenta	30.7607	0.291889	1.47019	1.06795
miR-190	SkM	28.3753	0.134016	3.1348	0.71546
miR-190	Testes	29.5334	0.386889	2.07398	0.248741
miR-190	Thymus	28.915	0.10937	3.04554	0.0502932
miR-192	Brain	28.0074	0.143914	7.09682	0.134974
miR-192	Breast	30.8657	0.2026	4.80371	0.11166
miR-192	Heart	29.9991	0.0690674	5.62538	0.199078
miR-192	Liver	23.4243	0.0383428	12.3229	0.0586491
miR-192	Ovary	28.6412	0.216485	7.2172	0.290317
miR-192	Placenta	27.9267	0.627839	8.34264	0.107259
miR-192	SkM	29.2668	0.149939	6.74354	0.311666
miR-192	Testes	28.5498	0.133986	7.42504	0.0226185
miR-192	Thymus	28.5241	0.226439	7.63654	0.0174934
miR-197	Brain	27.1985	0.076999	8.86395	0.112061
miR-197	Breast	28.8024	0.226601	7.25489	0.144126
miR-197	Heart	26.5044	0.096114	8.74184	0.177072
miR-197	Liver	30.2672	0.172685	5.60025	0.150637
miR-197	Ovary	27.7674	0.0502916	8.20502	0.194083
miR-197	Placenta	29.59	0.0727255	6.94884	0.126615
miR-197	SkM	28.1312	0.0755205	8.00213	0.0815781
miR-197	Testes	28.433	0.0456445	7.13799	0.0190616
miR-197	Thymus	27.7316	0.287329	7.8362	0.108575
miR-199a	Brain	34.0823	0.323293	6.34174	0.127963
miR-199a	Breast	29.2271	0.0938722	11.0677	0.137393
miR-199a	Heart	29.8947	0.19762	9.98137	0.0896326
miR-199a	Liver	31.2097	0.130937	9.19803	0.119218
miR-199a	Ovary	26.8136	0.16749	13.5531	0.258276
miR-199a	Placenta	28.868	0.2961	11.4287	0.170796
miR-199a	SkM	30.7037	0.0783836	9.4602	0.185402
miR-199a	Testes	28.8567	0.0494504	11.1428	0.103483
miR-199a	Thymus	29.7081	0.202284	10.1667	0.099108
miR-202	Brain	34.8264	0.277558	4.75708	0.312518
miR-202	Breast	33.315	0.587114	5.45309	0.327411
miR-202	Heart	35.2032	1.04167	4.51543	0.600443
miR-202	Liver	36.4995	1.04505	4.51698	0.649404
miR-202	Ovary	27.5344	0.0742714	8.46572	0.250623
miR-202	Placenta	33.9551	0.279674	5.10129	0.350341
miR-202	SkM	34.7032	0.357194	4.90963	0.538062
miR-202	Testes	24.4	0.0472842	11.9519	0.136661
miR-202	Thymus	35.0483	0.547034	4.87055	0.331225
miR-204	Brain	25.4138	0.100958	11.1687	0.104738
miR-204	Breast	29.9548	0.0611155	6.52649	0.12178
miR-204	Heart	29.8935	0.113988	6.32329	0.0915788
miR-204	Liver	31.2583	0.112143	5.23652	0.208979
miR-204	Ovary	26.2092	0.0906745	10.1147	0.312675
miR-204	Placenta	29.368	0.0576021	7.14588	0.212061
miR-204	SkM	30.8903	0.227422	5.75587	0.216452
miR-204	Testes	25.3624	0.121213	10.9781	0.115382
miR-204	Thymus	28.7234	0.120209	7.68065	0.105383
miR-206	Brain	33.3795	0.536801	1.58406	0.400591
miR-206	Breast	22.1144	0.122971	11.4258	0.112794
miR-206	Heart	36.6029	0.795555	NA	NA
miR-206	Liver	37.7936	1.30272	NA	NA
miR-206	Ovary	37.9321	1.08012	-5.70455	119.44
miR-206	Placenta	36.04	0.697835	0.416481	1.29003
miR-206	SkM	20.1267	0.0592635	13.5483	0.182134
miR-206	Testes	26.6945	0.110743	7.00029	0.0863854
miR-206	Thymus	26.5771	0.122532	7.2714	0.110339
miR-208	Brain	Undetermined	NA	NA	NA
miR-208	Breast	38.0063	1.69008	NA	NA
miR-208	Heart	31.5567	0.104626	6.60362	0.0870134
miR-208	Liver	Undetermined	NA	NA	NA
miR-208	Ovary	Undetermined	NA	NA	NA
miR-208	Placenta	Undetermined	NA	NA	NA
miR-208	SkM	36.6743	0.262922	1.48076	1.12621
miR-208	Testes	Undetermined	NA	NA	NA
miR-208	Thymus	Undetermined	NA	NA	NA
miR-21	Brain	24.1332	0.0760009	11.8332	0.0787073
miR-21	Breast	21.287	0.148412	14.4404	0.110405
miR-21	Heart	22.4387	0.0883382	14.1678	0.151452
miR-21	Liver	22.1716	0.0950118	14.1412	0.119392
miR-21	Ovary	20.9448	0.108458	14.5572	0.318433
miR-21	Placenta	21.042	0.0831591	14.8755	0.134871
miR-21	SkM	22.6035	0.0679581	13.8025	0.137463
miR-21	Testes	22.0556	0.137359	13.923	0.0664179
miR-21	Thymus	21.6542	0.109399	14.2599	0.0666574
miR-212	Brain	28.0506	0.0656629	7.22364	0.11456
miR-212	Breast	31.0074	0.0274168	4.25291	0.138582
miR-212	Heart	30.2581	0.139144	4.52642	0.154073
miR-212	Liver	33.4951	0.42103	1.79633	0.78136
miR-212	Ovary	30.3912	0.10839	4.70758	0.267722
miR-212	Placenta	33.1402	0.246737	3.49924	0.272107
miR-212	SkM	31.6842	0.389997	3.77649	0.483281
miR-212	Testes	30.9612	0.158281	4.5362	0.151413
miR-212	Thymus	29.5622	0.0605961	5.40318	0.0372309
miR-219	Brain	24.9425	0.132259	12.781	0.0674294
miR-219	Breast	38.4963	1.19571	-1.24706	1.45649
miR-219	Heart	37.4007	1.47769	2.59753	0.327443
miR-219	Liver	35.7035	0.393599	3.66461	0.135159
miR-219	Ovary	32.7497	0.271914	6.39175	0.276315
miR-219	Placenta	36.1608	0.201569	2.80705	0.182368
miR-219	SkM	37.0376	0.595774	1.47975	0.730051
miR-219	Testes	36.5441	0.623527	3.47686	0.415653
miR-219	Thymus	35.0888	0.605989	4.0894	0.0668406
miR-221	Brain	24.6871	0.124691	9.70796	0.0959418
miR-221	Breast	26.6477	0.111116	8.03561	0.145893
miR-221	Heart	24.3151	0.133495	9.45114	0.0649587
miR-221	Liver	30.6795	0.19646	4.23366	0.230915
miR-221	Ovary	26.1256	0.0934817	8.74077	0.196328
miR-221	Placenta	24.1853	0.133455	10.159	0.174045
miR-221	SkM	28.571	0.163785	6.24465	0.203136
miR-221	Testes	26.8948	0.121865	7.59247	0.142307
miR-221	Thymus	26.832	0.11743	7.87113	0.138096
miR-222	Brain	23.2605	0.0935455	11.2625	0.118688
miR-222	Breast	24.5738	0.123736	10.031	0.162552
miR-222	Heart	23.7522	0.0735665	10.0576	0.0686884
miR-222	Liver	28.1899	0.127722	6.46499	0.202957
miR-222	Ovary	22.8912	0.0523956	11.3256	0.311816
miR-222	Placenta	23.0109	0.0374073	11.3555	0.197772
miR-222	SkM	26.8575	0.111648	7.7804	0.241065
miR-222	Testes	24.6113	0.0741764	9.49618	0.145347
miR-222	Thymus	23.9366	0.0400412	10.2875	0.140659
miR-24	Brain	23.1911	0.217071	12.1745	0.0754574
miR-24	Breast	22.0112	0.12643	13.0722	0.10171
miR-24	Heart	21.0738	0.175034	13.8799	0.0969371
miR-24	Liver	23.9666	0.0888966	11.2151	0.10499
miR-24	Ovary	22.4398	0.0346815	12.367	0.190389
miR-24	Placenta	20.2215	0.0633097	14.887	0.128313
miR-24	SkM	21.5713	0.150509	13.3316	0.143019
miR-24	Testes	23.0908	0.18721	11.8605	0.0830786
miR-24	Thymus	23.3063	0.0726951	11.6181	0.0547263
miR-26a	Brain	19.9724	0.123113	13.588	0.0918525
miR-26a	Breast	20.3695	0.185223	13.5076	0.0708967
miR-26a	Heart	20.7118	0.252239	12.8474	0.174477
miR-26a	Liver	22.1392	0.067471	11.4952	0.073685
miR-26a	Ovary	18.6368	0.148337	14.7244	0.120833
miR-26a	Placenta	20.2681	0.278912	13.3919	0.0657145
miR-26a	SkM	19.5381	0.213682	13.9193	0.0508586
miR-26a	Testes	20.6938	0.0687246	12.6624	0.0410123
miR-26a	Thymus	20.0935	0.125647	13.6191	0.0234184
miR-26b	Brain	22.6205	0.137679	11.0941	0.104718
miR-26b	Breast	22.1283	0.0305698	11.6302	0.116523
miR-26b	Heart	21.9654	0.0861117	11.3801	0.0845628
miR-26b	Liver	23.2264	0.119458	10.5221	0.208882
miR-26b	Ovary	21.0259	0.0635713	12.3044	0.206371
miR-26b	Placenta	20.7657	0.237205	12.748	0.207016
miR-26b	SkM	21.7713	0.0813454	11.8044	0.165839
miR-26b	Testes	22.8693	0.0799198	10.6156	0.117273
miR-26b	Thymus	21.9499	0.26141	11.5349	0.123396
miR-296	Brain	31.1836	0.140575	5.27689	0.0685676
miR-296	Breast	30.4873	0.174619	6.85254	0.0826582
miR-296	Heart	30.0917	0.10803	5.63705	0.11226
miR-296	Liver	33.9701	0.0771607	5.37468	0.0972544
miR-296	Ovary	30.4661	0.131737	4.92473	0.121663
miR-296	Placenta	30.7427	0.188218	7.72172	0.0638698
miR-296	SkM	29.3192	0.253178	6.4603	0.105398
miR-296	Testes	29.6672	0.186713	6.69062	0.0271526
miR-296	Thymus	29.8103	0.193266	6.61449	0.0611093
miR-29b	Brain	23.0326	0.094139	14.8931	0.115633
miR-29b	Breast	27.0263	0.147405	11.2983	0.13315
miR-29b	Heart	25.5582	0.131111	12.6491	0.107423
miR-29b	Liver	26.8443	0.131628	11.2591	0.122038
miR-29b	Ovary	24.4632	0.100189	13.4979	0.262087
miR-29b	Placenta	25.4232	0.0893528	12.5154	0.158847
miR-29b	SkM	23.6369	0.0910093	14.5495	0.169851
miR-29b	Testes	26.1816	0.0530401	11.8004	0.0933089
miR-29b	Thymus	25.8335	0.137269	12.3989	0.0817831
miR-328	Brain	25.4322	0.109009	8.09668	0.102324
miR-328	Breast	28.2178	0.0906792	4.75631	0.16484
miR-328	Heart	27.9987	0.133872	5.44837	0.419633
miR-328	Liver	30.5564	0.288775	2.84094	0.801228
miR-328	Ovary	27.2059	0.0729369	6.50856	0.204162
miR-328	Placenta	30.7614	0.175708	3.57667	0.638383
miR-328	SkM	28.3605	0.0652508	5.67817	0.204573
miR-328	Testes	27.7325	0.0460953	5.42694	0.147422
miR-328	Thymus	27.7808	0.0744019	4.86624	0.0752299
miR-33	Brain	30.8539	0.105944	10.9555	0.0798896
miR-33	Breast	36.1478	0.74707	5.80259	0.105631
miR-33	Heart	34.0557	0.49339	7.3699	0.114985
miR-33	Liver	35.7556	0.442321	5.86613	0.13415
miR-33	Ovary	33.054	0.360511	8.77332	0.185216
miR-33	Placenta	35.9081	0.816604	6.25818	0.0555986
miR-33	SkM	34.929	0.46283	7.41927	0.119914
miR-33	Testes	33.651	0.658554	8.2004	0.0723934
miR-33	Thymus	33.2413	0.549856	7.7165	0.0630428
miR-335	Brain	26.2546	0.0516224	9.24081	0.0900714
miR-335	Breast	24.2995	0.0970915	11.2229	0.128025
miR-335	Heart	27.5772	0.0621053	7.72872	0.154412
miR-335	Liver	28.9555	0.0750867	6.67047	0.0825134
miR-335	Ovary	26.9952	0.128335	8.40599	0.215299
miR-335	Placenta	23.8171	0.224197	11.6315	0.163325
miR-335	SkM	29.9682	0.0832691	5.55398	0.144572
miR-335	Testes	27.7589	0.119839	7.64643	0.0674411
miR-335	Thymus	27.2602	0.126143	8.23577	0.0724193
miR-34a	Brain	26.5005	0.074506	12.3437	0.100974
miR-34a	Breast	28.5364	0.116025	10.2261	0.111644
miR-34a	Heart	28.6022	0.0734603	10.1099	0.157094
miR-34a	Liver	30.1199	0.130528	8.52972	0.135843
miR-34a	Ovary	26.1217	0.0632448	12.5534	0.316061
miR-34a	Placenta	28.1123	0.0582064	10.5306	0.133037
miR-34a	SkM	29.9042	0.158442	9.37343	0.133097
miR-34a	Testes	27.425	0.0733923	11.1591	0.045637
miR-34a	Thymus	27.4592	0.0706557	11.0734	0.0634243
miR-34b	Brain	30.273	0.0661223	8.59016	0.110201
miR-34b	Breast	32.9357	0.190477	6.14623	0.108441
miR-34b	Heart	34.4544	0.591367	5.70604	0.142635
miR-34b	Liver	38.4156	0.945664	4.20123	0.136633
miR-34b	Ovary	32.566	0.278546	7.94671	0.214603
miR-34b	Placenta	30.1824	0.101077	8.03654	0.130516
miR-34b	SkM	34.9432	0.373298	5.06792	0.126399
miR-34b	Testes	26.6046	0.0677845	11.657	0.0406713
miR-34b	Thymus	30.2339	0.0715275	8.08	0.0633892
miR-34c	Brain	29.2999	0.0552423	6.51805	0.0873197
miR-34c	Breast	32.0824	0.19897	3.95824	0.110116
miR-34c	Heart	34.9295	0.398942	0.730732	1.15453
miR-34c	Liver	Undetermined	NA	NA	NA
miR-34c	Ovary	32.8251	0.1494	3.36928	0.267841
miR-34c	Placenta	29.2333	0.118698	7.04861	0.139893
miR-34c	SkM	34.1893	0.129544	0.952282	0.877434
miR-34c	Testes	25.0426	0.140088	11.1979	0.0767738
miR-34c	Thymus	29.6227	0.0651815	6.44701	0.073554
miR-424	Brain	30.9816	0.170755	8.28236	0.0834347
miR-424	Breast	30.0358	0.119391	9.17847	0.12229
miR-424	Heart	30.0393	0.0305736	8.94891	0.103497
miR-424	Liver	30.1271	0.104366	9.14112	0.130583
miR-424	Ovary	24.5335	0.10442	14.1348	0.214155
miR-424	Placenta	23.586	0.0666552	15.1348	0.161086
miR-424	SkM	27.4582	0.0918377	11.7012	0.158821
miR-424	Testes	26.2776	0.0773442	12.4812	0.0871374
miR-424	Thymus	29.9686	0.156706	9.13486	0.0737189
miR-450	Brain	33.3378	0.230708	2.57203	0.238701
miR-450	Breast	32.1865	0.146175	3.45178	0.241658
miR-450	Heart	31.7206	0.0737735	3.75463	0.105889
miR-450	Liver	32.6496	0.0776587	2.90647	0.84455
miR-450	Ovary	27.9387	0.182679	7.45989	0.295246
miR-450	Placenta	27.5076	0.118172	7.96925	0.321733
miR-450	SkM	29.7588	0.140252	5.55501	0.240245
miR-450	Testes	28.8826	0.150055	6.45032	0.247378
miR-450	Thymus	30.2766	0.176595	5.05146	0.144974
miR-451	Brain	24.1537	0.232376	11.5507	0.21711
miR-451	Breast	25.6579	0.192079	10.0102	0.273887
miR-451	Heart	24.9387	0.235325	10.7783	0.135728
miR-451	Liver	27.7664	0.249183	8.26253	0.298649
miR-451	Ovary	25.3579	0.187675	10.2224	0.298757
miR-451	Placenta	22.4477	0.596041	13.3173	0.289152
miR-451	SkM	24.8631	0.402255	11.2511	0.273684
miR-451	Testes	27.2026	0.0248937	8.59442	0.2376
miR-451	Thymus	22.0357	0.0698609	13.3852	0.267796
miR-483	Brain	34.6943	0.206309	1.04435	0.934001
miR-483	Breast	34.8526	0.372696	0.488321	1.10857
miR-483	Heart	31.7931	0.142745	3.2278	0.882149
miR-483	Liver	31.0502	0.188723	4.04319	0.274674
miR-483	Ovary	33.6016	0.424002	1.84033	0.808058
miR-483	Placenta	27.5351	0.147627	6.99022	0.0990927
miR-483	SkM	34.9809	0.521899	1.36227	1.38063
miR-483	Testes	32.2449	0.230063	2.66443	0.476484
miR-483	Thymus	36.3451	0.528538	-1.0569	1.55208
miR-487a	Brain	28.558	0.104635	7.41973	0.115263
miR-487a	Breast	33.672	0.0926765	2.10836	0.548261
miR-487a	Heart	33.7829	0.548505	1.13736	0.811416
miR-487a	Liver	35.2405	0.339972	NA	NA
miR-487a	Ovary	32.5128	0.0957409	3.29091	0.451658
miR-487a	Placenta	28.4053	0.149569	7.70515	0.224556
miR-487a	SkM	35.6348	0.55763	NA	NA
miR-487a	Testes	31.9816	0.231829	3.87631	0.161695
miR-487a	Thymus	33.6917	0.357063	1.57247	0.701566
miR-487b	Brain	25.1239	0.115623	10.6364	0.0923746
miR-487b	Breast	29.433	0.12896	6.23183	0.133635
miR-487b	Heart	30.3099	0.081891	5.33408	0.176295
miR-487b	Liver	31.7236	0.171559	4.26512	0.0767604
miR-487b	Ovary	28.2128	0.0991193	7.47023	0.275991
miR-487b	Placenta	25.7872	0.217813	10.1279	0.20265
miR-487b	SkM	30.8912	0.143861	4.92891	0.160583
miR-487b	Testes	28.6152	0.121693	7.13351	0.0845116
miR-487b	Thymus	29.3044	0.137411	6.4205	0.0745858
miR-494	Brain	30.4756	0.124592	7.79747	0.3191
miR-494	Breast	31.6836	0.182906	9.24328	0.392341
miR-494	Heart	33.5183	0.175419	8.24705	0.37732
miR-494	Liver	34.1566	0.646346	7.9181	0.355427
miR-494	Ovary	31.4343	0.190524	7.56163	0.317804
miR-494	Placenta	30.0786	0.177257	8.80415	0.509563
miR-494	SkM	33.845	0.452636	8.13459	0.303618
miR-494	Testes	30.3639	0.250655	7.49406	0.270082
miR-494	Thymus	32.8016	0.13228	8.2926	0.256069
miR-498	Brain	39.7889	0.184484	2.24435	0.105073
miR-498	Breast	39.0473	0.273306	4.98052	0.118482
miR-498	Heart	39.189	0.570908	2.22399	0.134849
miR-498	Liver	38.9916	0.60592	-0.675861	3.66495
miR-498	Ovary	38.8277	0.0333754	-0.147316	1.94632
miR-498	Placenta	31.2054	0.189897	11.4866	0.0885479
miR-498	SkM	39.0808	0.600811	3.76677	0.275586
miR-498	Testes	38.3828	0.496268	4.80859	0.124907
miR-498	Thymus	39.7064	0.0154124	3.27649	0.180592
miR-509	Brain	33.5392	0.330063	3.80595	0.222336
miR-509	Breast	34.4626	0.194169	3.79016	0.415401
miR-509	Heart	34.0136	0.254153	3.58334	0.524638
miR-509	Liver	34.7794	0.180595	3.61138	0.589221
miR-509	Ovary	24.9211	0.171059	9.31731	0.294394
miR-509	Placenta	32.2084	0.05097	4.54358	0.211462
miR-509	SkM	34.2471	0.147444	3.82181	0.509777
miR-509	Testes	23.224	0.0465	11.0206	0.0494858
miR-509	Thymus	32.9846	0.384685	4.04958	0.219213
miR-513	Brain	Undetermined	NA	4.11496	0.193769
miR-513	Breast	Undetermined	NA	5.55366	0.197224
miR-513	Heart	Undetermined	NA	4.42476	0.174735
miR-513	Liver	39.2087	NA	3.38752	0.224859
miR-513	Ovary	29.8439	0.111242	9.72514	0.269197
miR-513	Placenta	37.5665	0.34422	4.96589	0.144518
miR-513	SkM	37.3784	0.793464	4.32056	0.29239
miR-513	Testes	27.0842	0.100411	12.953	0.0217097
miR-513	Thymus	38.8215	NA	4.31506	0.155395
miR-565	Brain	24.677	0.0668978	7.91137	0.0168928
miR-565	Breast	26.0888	0.101697	6.31209	0.15848
miR-565	Heart	25.2972	0.0563632	7.27365	0.29135
miR-565	Liver	24.972	0.049562	8.02359	0.206432
miR-565	Ovary	24.7288	0.059982	8.0636	0.278206
miR-565	Placenta	23.8432	0.0735589	9.45072	0.252279
miR-565	SkM	27.8143	0.167672	4.60001	0.337428
miR-565	Testes	24.3505	0.0251147	8.06554	0.156796
miR-565	Thymus	25.5522	0.0574238	6.96844	0.247365
miR-628	Brain	28.2578	0.0790579	7.18024	0.131481
miR-628	Breast	30.58	0.184642	5.07337	0.107556
miR-628	Heart	29.6691	0.0267337	5.33618	0.233368
miR-628	Liver	32.5141	0.168814	2.6359	0.433862
miR-628	Ovary	31.1568	0.235365	3.84311	0.325659
miR-628	Placenta	33.2767	0.27067	2.15571	0.132301
miR-628	SkM	28.0975	0.0491134	7.40406	0.111513
miR-628	Testes	30.5448	0.225197	4.67482	0.122142
miR-628	Thymus	31.5308	0.0373672	3.75207	0.0670198
miR-631	Brain	36.7859	1.10757	2.98003	0.104729
miR-631	Breast	36.2065	0.393603	4.2904	0.0648783
miR-631	Heart	35.8389	0.440334	2.18021	0.607455
miR-631	Liver	39.4078	0.440214	1.13498	2.05207
miR-631	Ovary	38.6553	0.775342	NA	NA
miR-631	Placenta	36.3409	0.663675	3.38411	0.347681
miR-631	SkM	37.6195	1.88296	2.59099	0.385755
miR-631	Testes	37.0223	0.270753	1.61454	0.693829
miR-631	Thymus	37.6821	0.255408	NA	NA
miR-7	Brain	26.2946	0.0370582	10.3142	0.0798748
miR-7	Breast	32.5607	0.153881	4.62754	0.131372
miR-7	Heart	30.6092	0.198474	5.74031	0.130732
miR-7	Liver	32.7978	0.157246	4.16106	0.318074
miR-7	Ovary	31.5686	0.197303	4.79511	0.215298
miR-7	Placenta	29.9716	0.103195	6.4122	0.179251
miR-7	SkM	31.9629	0.476101	5.16415	0.158387
miR-7	Testes	29.1138	0.246189	7.24433	0.0982633
miR-7	Thymus	29.2011	0.286545	7.35305	0.0999218
miR-99a	Brain	23.1002	0.0361466	11.4503	0.0742974
miR-99a	Breast	23.6355	0.197823	11.4008	0.136732
miR-99a	Heart	23.4274	0.104444	11.4914	0.160587
miR-99a	Liver	25.4118	0.0692248	10.0392	0.0804395
miR-99a	Ovary	21.3613	0.0797053	13.5761	0.26617
miR-99a	Placenta	22.8556	0.129929	8.38331	0.200425
miR-99a	SkM	24.4079	0.0971036	10.9562	0.1314
miR-99a	Testes	23.6794	0.12037	11.02	0.0624794
miR-99a	Thymus	22.9245	0.144443	11.1562	0.0817657
miR-99b	Brain	26.0945	0.13634	8.96668	0.0732695
miR-99b	Breast	27.3245	0.0901056	7.57833	0.125284
miR-99b	Heart	26.5586	0.0979549	8.04182	0.157427
miR-99b	Liver	30.8532	0.227102	4.17208	0.130179
miR-99b	Ovary	26.4276	0.132252	8.21698	0.15931
miR-99b	Placenta	25.4053	0.220143	9.46243	0.0800482
miR-99b	SkM	28.9721	0.157179	5.85579	0.132614
miR-99b	Testes	27.0173	0.0369925	7.79744	0.0346607
miR-99b	Thymus	28.1711	0.138453	6.54871	0.0317088
