# Supplementary material for: Measuring microRNAs: Comparisons of microarray and quantitative PCR measurements, and of different total RNA prep methods
Source: BMC Biotechnol. 2008 Sep 11;8:69. doi: 10.1186/1472-6750-8-69 (PMC2547107; doi:10.1186/1472-6750-8-69)
Supplement: Additional File 16 — List of microarray hybridizations done with HeLa and ZR-75-1 preps. Three or four preps done with each method (labeled A-D) were hybridized for the indicated number of times. [file 1472-6750-8-69-S16.xls]

## Sheet: Additional Table 2
Cell Line	Prep Type	Prep No.	No. of Hybridizations
HeLa	TRIzol	A	2
HeLa	TRIzol	B	2
HeLa	TRIzol	C	3
HeLa	mirVana	A	2
HeLa	mirVana	B	7
HeLa	mirVana	C	4
HeLa	miRNeasy	A	2
HeLa	miRNeasy	B	2
HeLa	miRNeasy	C	3
ZR-75-1	TRIzol	A	2
ZR-75-1	TRIzol	B	2
ZR-75-1	TRIzol	C	2
ZR-75-1	mirVana	A	2
ZR-75-1	mirVana	B	2
ZR-75-1	mirVana	C	1
ZR-75-1	miRNeasy	A	2
ZR-75-1	miRNeasy	B	1
ZR-75-1	miRNeasy	C	1
