# Supplementary material for: Measuring microRNAs: Comparisons of microarray and quantitative PCR measurements, and of different total RNA prep methods
Source: BMC Biotechnol. 2008 Sep 11;8:69. doi: 10.1186/1472-6750-8-69 (PMC2547107; doi:10.1186/1472-6750-8-69)
Supplement: Additional File 17 — List of miRNAs measured at higher levels in one prep type over another. miRNAs found at levels either > 2x or between 1.5x and 2x in one prep type over another, in HeLa and ZR-75-1 total RNA preps. Ratios are the ratio of normalized total gene signals on microarrays in prep 1 versus prep 2. [file 1472-6750-8-69-S17.xls]

## Sheet: Additional Table 3
>2x Differences							>1.5x and <2x Differences
Cell Line	Prep 1	Prep 2	miRNA	Ratio 1/2			Cell Line	Prep 1	Prep 2	miRNA	Ratio 1/2
HeLa	Trizol	miRNeasy	miR-565	2.25639			HeLa	Trizol	miRNeasy	miR-594	1.97422
			miR-29b	0.369533						miR-574	1.71689
			miR-219	0.329901						miR-197	1.58569
			miR-33	0.146943						miR-663	1.51114
	Trizol	mirVana	miR-33	0.15111						miR-590	0.663662
			miR-328	0.243658						miR-328	0.656804
			miR-219	0.334093						miR-32	0.531025
			miR-149	0.341103				Trizol	mirVana	miR-32	0.583976
			miR-574	0.353827						miR-30e-5p	0.657432
			miR-766	0.361674						miR-560	1.52905
			miR-29b	0.369673						miR-373*	1.60037
			miR-197	0.456601						miR-509	1.6124
			miR-594	3.12204						miR-212	1.72182
			miR-565	4.67763						miR-628	1.77608
	miRNeasy	mirVana	miR-574	0.20595				miRNeasy	mirVana	miR-637	0.510551
			miR-615	0.215107						miR-594	1.58036
			miR-766	0.264804						miR-628	1.58951
			miR-197	0.287761			Breast	Trizol	miRNeasy	miR-32	0.508917
			miR-328	0.370731						miR-141	0.535112
			miR-149	0.394697						miR-590	0.552608
			miR-565	2.0717						miR-30e-5p	0.614356
Breast	Trizol	miRNeasy	miR-33	0.178491						miR-182*	0.651757
			miR-219	0.281817						miR-582	0.655289
			miR-29b	0.421942						miR-542-3p	0.663746
	Trizol	mirVana	miR-33	0.2696						miR-197	1.53083
			miR-219	0.298802						miR-766	1.58186
			miR-328	0.454678						miR-181d	1.99375
	miRNeasy	mirVana	miR-595	0.153039				Trizol	mirVana	miR-29b	0.529553
			miR-328	0.36198						miR-141	0.609083
										miR-590	0.659857
										miR-181d	1.57423
								miRNeasy	mirVana	miR-18a*	0.599268
										miR-766	0.609948
										miR-615	0.626647
										miR-801	0.657215
										miR-33	1.51044
										miR-582	1.52317
										miR-32	1.55209
										miR-182*	1.77807
